# Supplementary material for: Dispersal and Migration Patterns of Freshwater Semiaquatic Bugs
Source: Insects. 2021 Oct 28;12(11):976. doi: 10.3390/insects12110976 (PMC8624209; doi:10.3390/insects12110976)
Supplement: Supplementary file 1 [file insects-12-00976-s001.zip]

Archive with 1 entries (1 files):
- insects-1379265-supplementary.pdf
